# Supplementary material for: 2,4,5-Tri-2-furyl-1H-imidazole
Source: Acta Crystallogr Sect E Struct Rep Online. 2009 Nov 25;65(Pt 12):o3194. doi: 10.1107/S1600536809049514 (PMC2972117; doi:10.1107/S1600536809049514)
Supplement: Supplementary file 2 [file e-65-o3194-Isup2.hkl]

# 
# h,k,l, Fc-squared, Fo-squared, sigma(Fo-squared) and status flag 
# 
data_I
_shelx_title ' zym1a in Cc' 
_shelx_refln_list_code          4 
_shelx_F_calc_maximum      204.01 
_exptl_crystal_F_000       552.00 
_reflns_d_resolution_high  0.7702 
 
loop_ 
 _symmetry_equiv_pos_as_xyz 
 'x, y, z' 
 'x, -y, z+1/2' 
 'x+1/2, y+1/2, z' 
 'x+1/2, -y+1/2, z+1/2' 
 
_cell_length_a     9.3940 
_cell_length_b    17.1462 
_cell_length_c     9.1484 
_cell_angle_alpha  90.000 
_cell_angle_beta  116.292 
_cell_angle_gamma  90.000 
 
_shelx_F_squared_multiplier     1.000 
 
loop_ 
 _refln_index_h 
 _refln_index_k 
 _refln_index_l 
 _refln_F_squared_calc 
 _refln_F_squared_meas 
 _refln_F_squared_sigma 
 _refln_observed_status 
   2   0   0    11839.54    11793.09    255.07 o 
   4   0   0      995.25      961.78     12.56 o 
   6   0   0      692.15      675.22     11.51 o 
   8   0   0       65.06       60.39      4.86 o 
  10   0   0       24.18       20.73      5.37 o 
   3   1   0     1325.59     1207.78     11.04 o 
   5   1   0      350.33      375.92      5.59 o 
   7   1   0       55.75       57.89      3.38 o 
   9   1   0       11.16       13.60      2.98 o 
   2   2   0     3521.24     3580.64     28.62 o 
   4   2   0      307.33      279.12      3.51 o 
   6   2   0       25.26       28.53      3.54 o 
   8   2   0       28.63       36.64      3.14 o 
  10   2   0       25.94       20.57      3.56 o 
   1   3   0     7463.83     7841.41     99.87 o 
   3   3   0     1835.54     1807.68     14.87 o 
   5   3   0       84.46       89.88      2.58 o 
   7   3   0       33.23       42.35      4.41 o 
   9   3   0       43.00       41.43      3.86 o 
   0   4   0       28.02       40.98      1.98 o 
   2   4   0     4315.23     4117.39     45.71 o 
   4   4   0     2571.11     2543.69     24.16 o 
   6   4   0       33.08       37.36      3.10 o 
   8   4   0      111.53      109.96      4.36 o 
  10   4   0        1.33        4.03      3.47 o 
   1   5   0     1689.26     1550.80     12.63 o 
   3   5   0      899.68      841.09      7.90 o 
   5   5   0       41.40       41.55      2.72 o 
   7   5   0       32.43       31.77      3.29 o 
   9   5   0       47.37       47.09      5.04 o 
   0   6   0     1146.53     1128.63     13.07 o 
   2   6   0     1313.06     1213.84     11.09 o 
   4   6   0      440.32      409.97      5.29 o 
   6   6   0      444.75      430.43      6.41 o 
   8   6   0      299.25      281.73      6.34 o 
  10   6   0        0.95        1.01      3.57 o 
   1   7   0      168.93      156.23      3.68 o 
   3   7   0      235.83      261.54      3.42 o 
   5   7   0       14.05       13.05      2.46 o 
   7   7   0      248.16      221.03      4.75 o 
   9   7   0       10.08        8.85      2.99 o 
   0   8   0       50.60       51.51      2.49 o 
   2   8   0      319.52      297.04      5.37 o 
   4   8   0      151.02      148.62      4.48 o 
   6   8   0      128.12      120.82      4.04 o 
   8   8   0        5.13        4.82      3.22 o 
  10   8   0       16.27       10.06      6.37 o 
   1   9   0       95.63       98.69      3.07 o 
   3   9   0      135.96      142.39      4.21 o 
   5   9   0      325.72      362.79      6.24 o 
   7   9   0       56.48       55.23      7.08 o 
   9   9   0       19.43       16.35      3.85 o 
   0  10   0      116.72      102.44      3.47 o 
   2  10   0      580.82      636.10      6.22 o 
   4  10   0       10.98       10.82      1.52 o 
   6  10   0      121.49      113.12      4.91 o 
   8  10   0       15.63       13.44      3.17 o 
   1  11   0      423.73      403.37      5.57 o 
   3  11   0       42.05       42.60      2.61 o 
   5  11   0      175.13      158.42      5.25 o 
   7  11   0       37.00       40.07      3.86 o 
   9  11   0        3.13        8.09      4.60 o 
   0  12   0       61.64       60.72      3.52 o 
   2  12   0       53.63       64.45      2.38 o 
   4  12   0       80.40       74.50      2.77 o 
   6  12   0       20.43       17.99      3.31 o 
   8  12   0        0.07        1.21      2.99 o 
   1  13   0       94.22      102.38      3.14 o 
   3  13   0        1.73        0.90      1.86 o 
   5  13   0       25.74       18.22      4.04 o 
   7  13   0        6.61        5.58      3.36 o 
   0  14   0       30.58       35.16      4.61 o 
   2  14   0      183.60      174.47      3.45 o 
   4  14   0       36.48       47.01      4.08 o 
   6  14   0        4.01        4.45      4.93 o 
   8  14   0        4.98        8.28      4.77 o 
   1  15   0       76.94       78.74      4.02 o 
   3  15   0       69.79       61.45      6.35 o 
   5  15   0       12.58       16.59      3.55 o 
   7  15   0        1.86       -2.91      4.53 o 
   0  16   0       57.37       51.93      5.66 o 
   2  16   0      135.94      142.58      5.59 o 
   4  16   0       35.20       33.10      2.71 o 
   6  16   0        2.85        2.44      3.26 o 
   1  17   0       17.39       19.16      3.28 o 
   3  17   0       18.38       10.22      3.56 o 
   5  17   0       16.70       21.37      4.35 o 
   7  17   0        1.80        8.21      4.21 o 
   0  18   0       40.87       51.95      6.40 o 
   2  18   0        9.65       10.43      2.76 o 
   4  18   0        4.27        5.43      4.31 o 
   6  18   0        0.66        0.87      3.23 o 
   1  19   0        1.85       -0.13      2.70 o 
   3  19   0        0.21       -3.49      3.56 o 
   5  19   0        1.41        5.37      4.06 o 
   0  20   0        0.35        5.86      4.47 o 
   2  20   0        2.83        1.99      2.71 o 
   4  20   0        1.22        0.42      4.31 o 
   1  21   0       12.90       12.59      4.52 o 
   3  21   0        1.99        6.42      4.94 o 
   0  22   0        0.14       -0.65      6.62 o 
 -11   1   1        9.90        4.83      4.10 o 
  -9   1   1       18.05       18.29      3.48 o 
  -7   1   1      222.56      215.01      5.21 o 
  -5   1   1      112.15      113.37      4.13 o 
  -3   1   1     1426.11     1323.84     13.06 o 
   1   1   1     4843.79     4820.71     33.52 o 
   3   1   1      642.00      588.04      5.22 o 
   5   1   1        6.97       10.63      2.31 o 
   7   1   1       72.56       68.19      3.47 o 
   9   1   1       37.89       34.60      4.72 o 
 -10   2   1        8.54        6.71      3.56 o 
  -8   2   1        0.27        2.03      2.29 o 
  -6   2   1      223.03      237.77      6.61 o 
  -4   2   1       23.37       23.85      1.71 o 
  -2   2   1    10505.68    10207.68    130.41 o 
   0   2   1     1834.51     1868.38     12.49 o 
   2   2   1     3080.42     2661.03     18.86 o 
   4   2   1       76.79       67.12      2.38 o 
   6   2   1       26.96       27.82      2.42 o 
   8   2   1       34.59       50.79      4.14 o 
  10   2   1        8.70        5.60      4.10 o 
 -11   3   1        4.75        3.07      4.84 o 
  -9   3   1        6.43        6.11      2.66 o 
  -7   3   1      217.78      228.26      5.44 o 
  -5   3   1      947.36      973.85      9.84 o 
  -3   3   1     1379.48     1424.54     19.22 o 
  -1   3   1     9527.42     9475.40    118.17 o 
   1   3   1    41619.74    41617.86    677.25 o 
   3   3   1      702.59      643.34      6.00 o 
   5   3   1       41.95       35.92      4.90 o 
   7   3   1      190.28      182.72      5.13 o 
   9   3   1       72.44       71.78      4.64 o 
 -10   4   1        6.20        4.52      4.11 o 
  -8   4   1        4.37        2.43      3.03 o 
  -6   4   1       88.27       71.88      3.47 o 
  -4   4   1      284.67      344.81      4.61 o 
  -2   4   1      780.86      646.25      6.91 o 
   0   4   1     1322.99     1152.84      9.53 o 
   2   4   1     6667.64     6708.54     61.16 o 
   4   4   1      540.67      539.62      7.22 o 
   6   4   1       89.02       94.93      3.51 o 
   8   4   1      121.30      121.00      4.66 o 
  10   4   1        6.45        3.72      3.59 o 
 -11   5   1        9.97        9.42      5.04 o 
  -9   5   1       10.68        9.69      2.96 o 
  -7   5   1       93.51       92.80      3.30 o 
  -5   5   1      227.30      238.53      4.16 o 
  -3   5   1     1943.44     1859.69     17.65 o 
  -1   5   1     1567.82     1612.02     13.68 o 
   1   5   1     1223.23     1176.53      9.48 o 
   3   5   1      132.22      146.99      2.68 o 
   5   5   1       43.97       44.73      2.38 o 
   7   5   1       53.03       47.87      3.63 o 
   9   5   1       11.63       14.02      3.69 o 
 -10   6   1        6.20        2.33      3.56 o 
  -8   6   1       60.73       62.49      7.39 o 
  -6   6   1      190.71      203.47      6.25 o 
  -4   6   1      243.37      246.26      3.05 o 
  -2   6   1      307.90      312.10      6.77 o 
   0   6   1      759.98      684.28      8.72 o 
   2   6   1      961.81      879.26      8.24 o 
   4   6   1      337.65      328.18      5.13 o 
   6   6   1       46.08       49.73      3.15 o 
   8   6   1       15.63       11.77      4.23 o 
  10   6   1        1.69        5.01      5.09 o 
  -9   7   1       20.96       21.87      3.74 o 
  -7   7   1      225.20      229.98      5.32 o 
  -5   7   1      247.55      243.17      4.53 o 
  -3   7   1     1416.91     1431.75     16.67 o 
  -1   7   1      291.89      253.92      3.11 o 
   1   7   1      470.10      476.95      5.37 o 
   3   7   1     3566.53     3792.74     31.78 o 
   5   7   1      172.83      182.88      3.72 o 
   7   7   1       56.26       53.43      3.31 o 
   9   7   1       14.05       18.73      3.61 o 
 -10   8   1        0.05       -2.28      5.69 o 
  -8   8   1      105.89      105.40      9.24 o 
  -6   8   1      151.72      165.60      3.78 o 
  -4   8   1      388.74      392.94      6.42 o 
  -2   8   1     1687.80     1720.94     19.15 o 
   0   8   1      678.17      635.82      8.92 o 
   2   8   1      260.34      246.54      3.39 o 
   4   8   1      242.74      231.24      3.70 o 
   6   8   1      197.60      195.42      5.26 o 
   8   8   1        7.09        9.11      2.86 o 
  -9   9   1        2.47        0.65      3.89 o 
  -7   9   1      258.68      229.48      5.00 o 
  -5   9   1       99.66      105.61      3.67 o 
  -3   9   1       11.69       10.94      1.37 o 
  -1   9   1       16.37       14.12      2.63 o 
   1   9   1      151.24      157.54      3.12 o 
   3   9   1      260.80      268.88      4.23 o 
   5   9   1        8.44       16.31      5.04 o 
   7   9   1        6.95        2.83      2.11 o 
   9   9   1       11.11       12.28      3.67 o 
 -10  10   1        3.50        0.11      3.29 o 
  -8  10   1       40.03       33.70      5.99 o 
  -6  10   1      328.94      297.70      7.51 o 
  -4  10   1      384.09      358.74      9.71 o 
  -2  10   1       28.57       23.86      2.28 o 
   0  10   1      114.79      109.42      3.04 o 
   2  10   1      146.22      161.69      3.21 o 
   4  10   1       28.30       37.39      1.97 o 
   6  10   1        6.34        9.04      3.24 o 
   8  10   1       40.95       46.43      3.29 o 
  -9  11   1        3.04       -1.37      5.53 o 
  -7  11   1       24.06       21.01      3.48 o 
  -5  11   1      199.66      184.57      4.96 o 
  -3  11   1       89.10       92.08      4.90 o 
  -1  11   1      350.54      356.29      4.63 o 
   1  11   1      123.61      125.25      7.59 o 
   3  11   1       20.67       22.82      2.43 o 
   5  11   1       16.49       23.39      2.96 o 
   7  11   1        5.26        8.15      3.18 o 
   9  11   1        1.60        0.27     11.37 o 
  -8  12   1        8.80        6.20      3.62 o 
  -6  12   1       39.93       37.97      3.37 o 
  -4  12   1      222.45      243.57      5.64 o 
  -2  12   1       36.52       41.04      4.06 o 
   0  12   1        9.32       10.30      2.58 o 
   2  12   1       28.29       29.89      2.10 o 
   4  12   1       77.43       82.23      3.24 o 
   6  12   1       19.22       33.29      7.04 o 
   8  12   1        2.91        9.46      5.46 o 
  -9  13   1       14.01       11.39      4.69 o 
  -7  13   1        2.58        5.52      3.86 o 
  -5  13   1      111.38      122.80      8.49 o 
  -3  13   1      362.30      342.42      9.85 o 
  -1  13   1       65.88       68.27      3.07 o 
   1  13   1       78.41       73.98      3.43 o 
   3  13   1      200.71      187.97      5.09 o 
   5  13   1       14.97       16.16      3.56 o 
   7  13   1       21.67       14.31      3.97 o 
  -8  14   1        4.36        6.69      5.16 o 
  -6  14   1       15.65       12.45      4.50 o 
  -4  14   1       64.85       63.12      4.04 o 
  -2  14   1       46.87       53.27      3.23 o 
   0  14   1      374.46      380.23      6.29 o 
   2  14   1      117.05      117.61      5.86 o 
   4  14   1       68.89       80.09      4.32 o 
   6  14   1       32.80       48.71      6.34 o 
  -7  15   1        2.18        5.35      4.64 o 
  -5  15   1       23.97       18.74      4.27 o 
  -3  15   1       10.40       13.02      1.62 o 
  -1  15   1       76.70       84.48      5.91 o 
   1  15   1       29.59       40.94      3.30 o 
   3  15   1        7.77        4.02      2.02 o 
   5  15   1       30.69       26.37      3.43 o 
   7  15   1        1.24        2.70      4.85 o 
  -8  16   1        4.76        2.87      7.37 o 
  -6  16   1        1.51        2.51      3.64 o 
  -4  16   1       13.23       14.16      4.07 o 
  -2  16   1        3.89        6.47      3.13 o 
   0  16   1       67.47       64.70      4.66 o 
   2  16   1       56.90       57.74      3.07 o 
   4  16   1        3.58       -0.55      2.25 o 
   6  16   1        6.86        9.18      3.68 o 
  -7  17   1        2.21        0.86      3.92 o 
  -5  17   1       31.55       32.71      4.41 o 
  -3  17   1       16.32       12.74      3.97 o 
  -1  17   1       38.45       48.27      3.70 o 
   1  17   1      214.99      230.85      5.90 o 
   3  17   1       51.84       45.03      6.83 o 
   5  17   1       15.23       21.82      5.81 o 
  -6  18   1        6.68        8.50      4.00 o 
  -4  18   1        4.77        9.28      4.30 o 
  -2  18   1       22.69       24.97      3.87 o 
   0  18   1       19.69       20.51      3.22 o 
   2  18   1       18.00       12.86      2.83 o 
   4  18   1       12.39       10.62      4.74 o 
  -5  19   1        5.71       -0.43      3.67 o 
  -3  19   1        5.78        6.49      6.40 o 
  -1  19   1      107.30      109.25      5.24 o 
   1  19   1        6.27        3.73      2.51 o 
   3  19   1       39.98       50.83      7.19 o 
   5  19   1        0.49        2.50      3.74 o 
  -4  20   1        1.10        3.17      4.49 o 
  -2  20   1        6.61        8.41      3.67 o 
   0  20   1       30.06       25.61      6.29 o 
   2  20   1        6.09        7.07      3.59 o 
   4  20   1        2.48        3.08      4.77 o 
  -3  21   1       10.58       18.01     11.02 o 
  -1  21   1       12.43       16.34      4.68 o 
   1  21   1       12.64        7.50      3.44 o 
   3  21   1        1.12        0.55      5.09 o 
   0  22   1        4.25        1.68      3.31 o 
 -10   0   2      131.31      148.32     10.38 o 
  -8   0   2      199.89      211.34     11.58 o 
  -6   0   2      183.81      197.36      5.35 o 
  -4   0   2      657.04      727.40      9.49 o 
  -2   0   2     2735.80     2789.67     48.76 o 
   0   0   2    15796.41    15775.45    192.51 o 
   2   0   2     3340.42     3140.40     33.08 o 
   4   0   2      315.66      283.01      5.01 o 
   6   0   2      157.05      154.06      5.69 o 
   8   0   2       87.97       78.36      6.59 o 
 -11   1   2        6.74        4.65      3.85 o 
  -9   1   2       44.42       57.87      8.86 o 
  -7   1   2       82.38       85.75      3.88 o 
  -5   1   2     1034.86     1044.95     10.99 o 
  -3   1   2      333.19      267.83      3.00 o 
  -1   1   2     5499.10     5415.00     40.71 o 
   1   1   2     4700.23     4336.85     34.88 o 
   3   1   2       89.46       78.03      1.89 o 
   5   1   2      299.67      314.82      5.00 o 
   7   1   2       20.85       19.97      2.92 o 
   9   1   2       66.30       74.49      6.77 o 
 -10   2   2       25.26       24.92      3.94 o 
  -8   2   2      141.02      143.64      4.74 o 
  -6   2   2      173.54      170.03      4.00 o 
  -4   2   2      129.05      145.52      2.93 o 
  -2   2   2      139.12      122.30      1.92 o 
   0   2   2     4991.92     5104.54     33.49 o 
   2   2   2      133.51      120.47      2.05 o 
   4   2   2      361.29      338.44      4.42 o 
   6   2   2       17.37       17.94      2.53 o 
   8   2   2        7.33        5.82      2.99 o 
 -11   3   2        6.32        9.84      4.17 o 
  -9   3   2      141.39      144.09      5.20 o 
  -7   3   2       38.13       42.54      3.69 o 
  -5   3   2      431.16      443.36      6.72 o 
  -3   3   2      304.73      282.65      4.48 o 
  -1   3   2      350.71      407.43      2.83 o 
   1   3   2     3497.06     3219.94     23.91 o 
   3   3   2       50.60       59.97      1.59 o 
   5   3   2      192.48      175.56      4.84 o 
   7   3   2        4.07        3.83      2.33 o 
   9   3   2        1.40        4.55      3.28 o 
 -10   4   2       12.68       14.72      4.47 o 
  -8   4   2      127.87      144.40      4.43 o 
  -6   4   2      345.76      336.61      6.70 o 
  -4   4   2      520.21      488.44      7.16 o 
  -2   4   2      315.37      275.10      2.95 o 
   0   4   2      311.86      309.03      4.22 o 
   2   4   2     1044.23      999.49      7.96 o 
   4   4   2      574.00      614.28      6.48 o 
   6   4   2       29.23       33.96      2.27 o 
   8   4   2       52.29       47.92      3.84 o 
 -11   5   2       27.48       19.19      5.02 o 
  -9   5   2        5.63        6.70      3.56 o 
  -7   5   2       70.97       76.68      3.77 o 
  -5   5   2      250.60      219.48     16.59 o 
  -3   5   2      480.41      463.63     10.24 o 
  -1   5   2      225.44      202.20      2.24 o 
   1   5   2     4139.13     4223.46     39.84 o 
   3   5   2      846.98      865.29      8.34 o 
   5   5   2       46.67       46.97      2.62 o 
   7   5   2       17.65       20.19      3.36 o 
   9   5   2        9.69       10.83      3.63 o 
 -10   6   2       19.52       17.62      5.62 o 
  -8   6   2       31.68       34.15      3.34 o 
  -6   6   2      238.19      247.98      4.14 o 
  -4   6   2      121.23      142.24      3.44 o 
  -2   6   2      105.17       89.40      1.40 o 
   0   6   2      912.58      936.10     10.33 o 
   2   6   2     2734.56     2642.68     19.87 o 
   4   6   2       62.24       80.01      2.48 o 
   6   6   2        8.58        9.34      3.39 o 
   8   6   2       14.71       14.91      3.78 o 
 -11   7   2        3.61        1.25      4.44 o 
  -9   7   2       14.66       10.42      3.14 o 
  -7   7   2       78.03       73.58      5.54 o 
  -5   7   2      193.80      178.68      4.36 o 
  -3   7   2      898.73     1024.67     11.38 o 
  -1   7   2      119.09      101.03      3.91 o 
   1   7   2      134.40      168.07      2.95 o 
   3   7   2     1359.97     1312.04     10.68 o 
   5   7   2        0.45        1.27      2.20 o 
   7   7   2       17.50       14.69      3.28 o 
   9   7   2       13.07        8.73      3.99 o 
 -10   8   2        6.05       10.25      6.16 o 
  -8   8   2       39.86       37.01      4.94 o 
  -6   8   2       34.77       41.70      2.95 o 
  -4   8   2       45.32       50.72      5.20 o 
  -2   8   2      277.93      289.46      3.96 o 
   0   8   2      398.85      399.35      4.06 o 
   2   8   2      289.98      256.90      4.35 o 
   4   8   2      195.60      223.92      3.50 o 
   6   8   2       11.48       14.58      2.91 o 
   8   8   2        4.92        0.53      2.91 o 
  -9   9   2        4.80        8.59      4.70 o 
  -7   9   2      160.41      167.07      6.63 o 
  -5   9   2      311.39      340.86      5.82 o 
  -3   9   2       43.61       50.75      3.48 o 
  -1   9   2     1803.93     1875.89     27.41 o 
   1   9   2      755.44      736.35      8.78 o 
   3   9   2      205.95      191.50      5.13 o 
   5   9   2      202.75      205.61      4.47 o 
   7   9   2        3.08        1.91      2.43 o 
 -10  10   2        5.89        5.38      3.83 o 
  -8  10   2       39.24       32.09      5.65 o 
  -6  10   2      127.62      123.62      4.41 o 
  -4  10   2       48.97       56.41      3.42 o 
  -2  10   2      246.00      266.63      5.16 o 
   0  10   2       30.81       36.91      2.91 o 
   2  10   2      367.07      358.70      4.71 o 
   4  10   2      751.63      751.10      8.47 o 
   6  10   2       14.35       11.62      2.36 o 
   8  10   2        3.08        5.03      4.57 o 
  -9  11   2       12.79       11.26      5.90 o 
  -7  11   2       19.75       16.71      3.41 o 
  -5  11   2       48.79       49.27      3.78 o 
  -3  11   2      212.78      203.23      7.31 o 
  -1  11   2      568.19      548.56      9.95 o 
   1  11   2      197.93      180.53      2.86 o 
   3  11   2      202.40      190.48      5.86 o 
   5  11   2       49.94       45.92      4.06 o 
   7  11   2       39.15       55.41      4.43 o 
  -8  12   2       25.31       22.87      4.57 o 
  -6  12   2      236.57      226.57      6.59 o 
  -4  12   2       92.45      106.88      7.41 o 
  -2  12   2       87.12       77.31      2.99 o 
   0  12   2       85.21       79.10      3.98 o 
   2  12   2       26.22       25.99      3.09 o 
   4  12   2        2.52        5.33      1.89 o 
   6  12   2       27.82       29.37      4.18 o 
   8  12   2        4.17        9.43      5.14 o 
  -9  13   2        4.76        5.23      3.99 o 
  -7  13   2       10.99        6.13      3.43 o 
  -5  13   2      105.65       98.57      5.92 o 
  -3  13   2      125.58      107.48      5.41 o 
  -1  13   2      135.20      142.61      4.14 o 
   1  13   2       28.02       29.35      2.42 o 
   3  13   2      134.80      134.31      4.91 o 
   5  13   2       40.39       36.07      3.07 o 
   7  13   2        1.03        2.60      3.50 o 
  -8  14   2        0.14        7.75      5.64 o 
  -6  14   2        2.43        1.30      2.91 o 
  -4  14   2      377.73      366.78      8.18 o 
  -2  14   2      165.09      164.55      4.08 o 
   0  14   2      101.56      107.94      3.34 o 
   2  14   2      160.36      156.21      5.28 o 
   4  14   2       55.79       55.98      3.37 o 
   6  14   2        6.29       12.44      4.22 o 
  -7  15   2        0.35        4.60      3.81 o 
  -5  15   2       59.96       60.33      4.63 o 
  -3  15   2      111.86      101.87      8.53 o 
  -1  15   2       18.07       18.54      3.04 o 
   1  15   2       76.47       71.75      3.33 o 
   3  15   2        6.25        4.26      2.20 o 
   5  15   2        1.45        2.98      2.18 o 
  -8  16   2        2.50       -0.46      4.46 o 
  -6  16   2       11.29       12.16      4.23 o 
  -4  16   2       73.95       64.16      4.51 o 
  -2  16   2       84.17       87.59      3.83 o 
   0  16   2       30.42       31.83      3.25 o 
   2  16   2        1.67        5.26      2.52 o 
   4  16   2       21.94       25.21      3.30 o 
   6  16   2        0.64        2.35      3.29 o 
  -7  17   2        3.52        6.02      4.83 o 
  -5  17   2        9.90        6.51      3.59 o 
  -3  17   2       40.29       30.15      4.50 o 
  -1  17   2       32.12       46.75      5.45 o 
   1  17   2        6.82        9.33      2.32 o 
   3  17   2       31.24       35.91      3.09 o 
   5  17   2        0.47        4.70      3.70 o 
  -6  18   2        8.22        6.09      3.95 o 
  -4  18   2        5.10        1.98      4.54 o 
  -2  18   2       44.49       52.52      4.70 o 
   0  18   2       62.06       75.85      4.43 o 
   2  18   2        1.58        5.89      3.45 o 
   4  18   2        1.77        5.69      3.66 o 
  -5  19   2        4.51        1.81      3.69 o 
  -3  19   2       18.08        9.08      3.79 o 
  -1  19   2       49.93       63.47      5.23 o 
   1  19   2        4.44        4.44      2.50 o 
   3  19   2        0.72        4.08      2.48 o 
  -4  20   2       15.97        9.78      4.80 o 
  -2  20   2       27.73       23.56      4.99 o 
   0  20   2        9.17       10.39      4.44 o 
   2  20   2       27.29       20.66      6.25 o 
  -3  21   2        8.23        9.89      4.24 o 
  -1  21   2        0.37        1.54      3.07 o 
   1  21   2        1.49       -0.63      3.27 o 
 -11   1   3        2.49        0.91      4.78 o 
  -9   1   3        4.70        4.67      2.96 o 
  -7   1   3      350.26      341.17     13.31 o 
  -5   1   3      654.70      609.55      6.67 o 
  -3   1   3      184.67      198.62      2.83 o 
  -1   1   3      819.38      874.60      6.50 o 
   1   1   3      338.17      321.71      2.39 o 
   3   1   3       77.54       80.88      2.22 o 
   5   1   3       73.80       77.50      2.74 o 
   7   1   3       27.02       24.01      2.59 o 
   9   1   3        5.46        2.37      3.05 o 
 -10   2   3       42.54       34.44      5.21 o 
  -8   2   3       10.80       11.81      4.74 o 
  -6   2   3       20.56       23.75      2.24 o 
  -4   2   3      551.80      595.41     12.11 o 
  -2   2   3       73.68       69.34      2.89 o 
   0   2   3     1221.19      961.97     15.51 o 
   2   2   3     1987.72     1918.29     14.48 o 
   4   2   3      271.06      290.53      4.17 o 
   6   2   3       31.63       33.75      2.51 o 
   8   2   3       22.20       21.28      3.57 o 
 -11   3   3       10.48        7.66      4.27 o 
  -9   3   3       30.04       36.06      9.10 o 
  -7   3   3      143.53      149.80      5.47 o 
  -5   3   3      334.77      352.60      7.65 o 
  -3   3   3      422.31      332.22      5.59 o 
  -1   3   3       67.83       55.17      0.96 o 
   1   3   3      216.59      256.71      6.02 o 
   3   3   3      257.03      237.32      2.85 o 
   5   3   3       29.47       31.44      3.02 o 
   7   3   3       26.60       32.64      3.56 o 
   9   3   3       18.60       15.20      4.25 o 
 -10   4   3       68.38       73.77      9.14 o 
  -8   4   3       67.69       65.80      4.39 o 
  -6   4   3      262.58      300.40      5.60 o 
  -4   4   3      111.77      116.47      5.13 o 
  -2   4   3      572.40      588.15      4.33 o 
   0   4   3      254.00      247.76      2.37 o 
   2   4   3      140.45      126.78      2.17 o 
   4   4   3       95.31      109.03      2.56 o 
   6   4   3       19.58       24.07      2.28 o 
   8   4   3        3.70        0.91      2.86 o 
 -11   5   3       34.34       33.22      4.43 o 
  -9   5   3        3.40        3.14      2.63 o 
  -7   5   3      149.13      142.41      5.38 o 
  -5   5   3      676.44      737.29     17.65 o 
  -3   5   3     1315.72     1333.45     10.97 o 
  -1   5   3      278.64      259.01      3.03 o 
   1   5   3      216.94      229.05      2.44 o 
   3   5   3       72.48       70.80      3.11 o 
   5   5   3       19.74       17.91      2.66 o 
   7   5   3        9.85        9.07      4.17 o 
 -10   6   3       16.97       13.36      4.13 o 
  -8   6   3       53.36       51.25      3.68 o 
  -6   6   3        3.87        2.41      2.20 o 
  -4   6   3     1416.99     1478.52     30.16 o 
  -2   6   3      463.81      416.28      4.58 o 
   0   6   3     1262.21     1312.64     10.77 o 
   2   6   3     1546.96     1520.99     12.18 o 
   4   6   3      249.79      231.86      3.73 o 
   6   6   3       57.46       50.94      3.18 o 
   8   6   3        4.67       10.81      3.83 o 
 -11   7   3       13.93       18.95      6.06 o 
  -9   7   3       32.95       37.58      3.89 o 
  -7   7   3      362.74      377.67      5.77 o 
  -5   7   3      114.73      112.01      4.19 o 
  -3   7   3      283.20      301.59      5.76 o 
  -1   7   3      112.58      126.48      1.67 o 
   1   7   3      121.79      144.51      2.32 o 
   3   7   3      328.71      318.94      3.97 o 
   5   7   3      148.65      161.87      4.06 o 
   7   7   3       32.80       35.45      4.55 o 
 -10   8   3       13.36       13.56      4.64 o 
  -8   8   3       38.86       42.20      5.02 o 
  -6   8   3       52.52       57.46      3.30 o 
  -4   8   3      176.42      183.90      6.28 o 
  -2   8   3      242.95      220.70      2.94 o 
   0   8   3      134.95      154.65      2.25 o 
   2   8   3      232.34      224.55      3.50 o 
   4   8   3       45.51       46.89      2.45 o 
   6   8   3       52.48       56.50      5.00 o 
   8   8   3        1.07        1.86      3.05 o 
  -9   9   3        0.56       -0.51      3.16 o 
  -7   9   3      248.21      252.19     12.78 o 
  -5   9   3      124.47      128.49      6.55 o 
  -3   9   3        7.37       10.31      1.60 o 
  -1   9   3        8.02        6.47      1.69 o 
   1   9   3      330.35      349.01      7.43 o 
   3   9   3      457.86      425.34      5.93 o 
   5   9   3        7.99        4.48      2.34 o 
   7   9   3        2.22        4.47      2.58 o 
 -10  10   3        6.51        3.12      4.30 o 
  -8  10   3        1.38        2.75      3.17 o 
  -6  10   3       70.58       78.39      4.19 o 
  -4  10   3       32.15       32.01      2.93 o 
  -2  10   3      729.66      715.98      8.73 o 
   0  10   3      265.53      272.46      4.50 o 
   2  10   3      288.67      318.71      4.89 o 
   4  10   3      154.73      168.39      4.61 o 
   6  10   3       10.75       10.79      2.58 o 
   8  10   3        7.35        7.50      7.73 o 
  -9  11   3       24.19       19.64      3.94 o 
  -7  11   3       18.01       18.56      3.13 o 
  -5  11   3        3.20        0.31      2.34 o 
  -3  11   3      288.17      273.85      8.25 o 
  -1  11   3        2.46        2.82      1.54 o 
   1  11   3      121.77      129.15      5.96 o 
   3  11   3      257.29      239.32      4.54 o 
   5  11   3      165.34      159.35      4.47 o 
   7  11   3        8.29       11.08      3.46 o 
 -10  12   3        5.19        4.62      4.12 o 
  -8  12   3       14.08        8.60      3.66 o 
  -6  12   3       99.69       98.52      6.26 o 
  -4  12   3      160.34      184.01      4.69 o 
  -2  12   3       41.96       43.77      2.70 o 
   0  12   3      275.56      280.24      4.35 o 
   2  12   3      422.80      391.42      7.41 o 
   4  12   3      140.28      141.17      4.84 o 
   6  12   3        8.99        7.22      3.82 o 
  -9  13   3        3.98       -0.35      3.81 o 
  -7  13   3       11.85        6.53      3.02 o 
  -5  13   3       32.14       35.37      5.48 o 
  -3  13   3       61.04       59.38      4.20 o 
  -1  13   3       44.08       48.87      3.75 o 
   1  13   3       90.69       96.43      3.12 o 
   3  13   3        3.82        4.11      2.04 o 
   5  13   3      109.69      112.56      5.78 o 
   7  13   3        6.29        0.89      5.04 o 
  -8  14   3        3.73        4.84      3.72 o 
  -6  14   3       12.42       10.85      3.92 o 
  -4  14   3        4.73        4.30      3.60 o 
  -2  14   3       25.83       28.36      2.55 o 
   0  14   3      213.52      205.05      3.78 o 
   2  14   3       18.51       18.86      2.72 o 
   4  14   3       64.47       63.31      3.48 o 
   6  14   3       17.76       10.65      3.27 o 
  -7  15   3        0.50        3.04      3.44 o 
  -5  15   3       51.27       48.53      7.98 o 
  -3  15   3       27.60       27.51      2.56 o 
  -1  15   3        8.15        7.97      2.36 o 
   1  15   3      207.63      202.57      6.00 o 
   3  15   3        0.17       -1.13      2.01 o 
   5  15   3       11.64        9.12      2.69 o 
  -8  16   3        0.03       -2.28      3.91 o 
  -6  16   3       23.68       20.93      8.59 o 
  -4  16   3       43.56       62.17      4.48 o 
  -2  16   3       98.95      101.10      4.32 o 
   0  16   3      182.17      196.77      4.55 o 
   2  16   3        5.30        7.49      2.76 o 
   4  16   3        2.44        2.53      2.57 o 
  -7  17   3        6.02       13.02      6.37 o 
  -5  17   3        7.02        3.04      4.22 o 
  -3  17   3      121.60      100.03      9.02 o 
  -1  17   3      153.92      150.34      5.21 o 
   1  17   3        9.78        7.18      3.39 o 
   3  17   3       18.31       11.03      4.16 o 
   5  17   3        0.49        5.94      4.01 o 
  -6  18   3        5.35        3.11      4.16 o 
  -4  18   3       46.80       52.81      4.58 o 
  -2  18   3       21.00       21.11      3.07 o 
   0  18   3       12.06       11.00      3.21 o 
   2  18   3        4.39        5.73      3.11 o 
   4  18   3        0.65        1.90      2.52 o 
  -5  19   3        4.92        1.26      3.96 o 
  -3  19   3        3.52       -1.37      3.55 o 
  -1  19   3        2.16        1.55      2.35 o 
   1  19   3        3.80        5.06      3.80 o 
   3  19   3        0.97       -0.09      3.70 o 
  -4  20   3        0.70       -0.50      3.42 o 
  -2  20   3       26.55       17.34      5.16 o 
   0  20   3        1.83       -0.06      2.09 o 
   2  20   3        6.75        7.76      3.93 o 
  -3  21   3        7.42        7.93      4.08 o 
  -1  21   3        4.20        7.11      3.67 o 
 -12   0   4        6.60        1.57      5.55 o 
 -10   0   4       49.35       57.51     15.53 o 
  -8   0   4       88.20       82.22      6.32 o 
  -6   0   4      373.38      343.01      6.80 o 
  -4   0   4     2192.31     2342.43     30.86 o 
  -2   0   4      380.20      371.74      3.64 o 
   0   0   4      430.21      506.95      9.79 o 
   2   0   4       57.72       51.82      2.28 o 
   4   0   4      291.61      295.30      6.93 o 
   6   0   4       17.06       15.58      3.66 o 
   8   0   4        5.15        9.74      4.32 o 
 -11   1   4        0.30        1.73      3.45 o 
  -9   1   4      417.22      414.37      9.64 o 
  -7   1   4      143.25      142.51      4.16 o 
  -5   1   4      372.25      396.78      4.63 o 
  -3   1   4       70.79       79.41      2.27 o 
  -1   1   4      898.41      788.21     11.10 o 
   1   1   4     1175.88     1141.76      9.75 o 
   3   1   4      533.65      536.32      4.85 o 
   5   1   4      139.38      149.92      3.80 o 
   7   1   4        9.82        7.69      2.43 o 
 -12   2   4        0.32        1.49      4.56 o 
 -10   2   4       95.94       96.68      5.12 o 
  -8   2   4       87.87       93.61      3.89 o 
  -6   2   4      439.47      439.49      7.18 o 
  -4   2   4     2487.09     2619.19     31.29 o 
  -2   2   4     1422.95     1324.72      9.80 o 
   0   2   4      289.61      246.82      3.99 o 
   2   2   4      727.53      688.07      5.34 o 
   4   2   4       25.10       23.98      1.97 o 
   6   2   4       97.57       88.91      3.36 o 
   8   2   4        6.81        4.69      3.02 o 
 -11   3   4        8.92        9.92      4.61 o 
  -9   3   4       28.66       43.10      9.76 o 
  -7   3   4      139.65      156.57      5.32 o 
  -5   3   4      237.34      231.20      7.53 o 
  -3   3   4      885.66      932.99      7.93 o 
  -1   3   4      544.42      518.84      4.36 o 
   1   3   4      602.94      609.01      5.38 o 
   3   3   4       46.52       47.26      2.35 o 
   5   3   4       92.16       87.64      3.37 o 
   7   3   4       27.35       25.21      2.99 o 
 -10   4   4        9.61        5.97      5.03 o 
  -8   4   4      109.59      116.98      5.82 o 
  -6   4   4      317.76      380.07      6.68 o 
  -4   4   4       96.78      107.21      2.86 o 
  -2   4   4       27.43       26.10      1.05 o 
   0   4   4      364.99      337.88      7.02 o 
   2   4   4       85.94       80.47      2.41 o 
   4   4   4       79.11       77.07      2.89 o 
   6   4   4       65.79       80.09      4.24 o 
   8   4   4       16.06       18.83      5.08 o 
 -11   5   4        3.06        1.18      4.58 o 
  -9   5   4       21.12       16.38      3.87 o 
  -7   5   4      192.01      168.62      5.65 o 
  -5   5   4        7.99       11.12      1.85 o 
  -3   5   4      297.57      290.09      3.29 o 
  -1   5   4       41.75       53.74      2.80 o 
   1   5   4      196.37      209.25      2.65 o 
   3   5   4      149.61      151.19      2.83 o 
   5   5   4       15.71       13.99      2.71 o 
   7   5   4       23.50       26.27      4.47 o 
 -10   6   4        7.10        7.99      3.58 o 
  -8   6   4       90.26      113.67      8.03 o 
  -6   6   4      189.88      188.39      3.12 o 
  -4   6   4      235.74      218.43      3.06 o 
  -2   6   4      127.41      127.49      2.04 o 
   0   6   4       38.22       44.41      1.18 o 
   2   6   4      144.73      169.12      2.33 o 
   4   6   4       74.29       69.13      3.44 o 
   6   6   4       34.01       37.78      3.66 o 
   8   6   4        7.03        5.29      3.72 o 
 -11   7   4        0.23       -0.36      4.48 o 
  -9   7   4       17.93       19.19      1.89 o 
  -7   7   4      178.47      183.74      5.02 o 
  -5   7   4      239.06      225.38     11.99 o 
  -3   7   4      352.60      349.66      3.83 o 
  -1   7   4      884.69      855.31      6.74 o 
   1   7   4      161.37      177.33      2.59 o 
   3   7   4      184.90      208.27      3.58 o 
   5   7   4       41.12       45.86      2.99 o 
   7   7   4        3.00        6.10      4.16 o 
 -10   8   4       24.17       22.53      4.81 o 
  -8   8   4       43.70       36.32      4.11 o 
  -6   8   4      113.38      105.78      3.50 o 
  -4   8   4      170.12      194.68      7.06 o 
  -2   8   4      323.73      345.31      3.60 o 
   0   8   4       86.24       84.62      2.44 o 
   2   8   4       62.78       64.03      1.99 o 
   4   8   4      270.90      267.07      4.73 o 
   6   8   4       19.06       16.81      2.85 o 
 -11   9   4        2.91        3.28      4.62 o 
  -9   9   4       41.08       48.41      4.96 o 
  -7   9   4        9.71        8.52      2.59 o 
  -5   9   4       73.22       77.94      6.98 o 
  -3   9   4      706.00      752.78      7.19 o 
  -1   9   4      133.12      141.09      2.67 o 
   1   9   4       94.74      100.58      2.13 o 
   3   9   4      542.33      484.55      6.00 o 
   5   9   4       18.92       14.81      2.44 o 
   7   9   4        3.00        8.35      3.58 o 
 -10  10   4        3.10        4.80      4.00 o 
  -8  10   4       43.18       50.63      4.21 o 
  -6  10   4      268.71      281.24      5.44 o 
  -4  10   4       46.64       52.23      3.48 o 
  -2  10   4      107.45      112.51      2.07 o 
   0  10   4       21.34       26.22      2.49 o 
   2  10   4      150.00      121.94      2.76 o 
   4  10   4       21.80       20.11      2.25 o 
   6  10   4       16.07       14.21      2.73 o 
  -9  11   4        5.63        4.76      3.34 o 
  -7  11   4       12.99       14.01      3.22 o 
  -5  11   4        3.16        3.30      2.67 o 
  -3  11   4       58.32       58.40      2.08 o 
  -1  11   4       14.29       19.42      2.36 o 
   1  11   4        6.32        6.07      2.21 o 
   3  11   4       25.80       23.31      2.31 o 
   5  11   4       29.15       28.20      2.71 o 
 -10  12   4        1.03        0.34      5.72 o 
  -8  12   4        1.33        2.71      2.92 o 
  -6  12   4       45.46       45.01      4.89 o 
  -4  12   4       29.59       24.72      3.05 o 
  -2  12   4        2.02        1.28      1.57 o 
   0  12   4      100.57       99.99      2.88 o 
   2  12   4      101.61      101.83      3.07 o 
   4  12   4       48.40       49.71      5.61 o 
   6  12   4        2.73        2.47      2.48 o 
  -9  13   4        4.73        5.18      4.37 o 
  -7  13   4       10.41        7.53      3.32 o 
  -5  13   4      160.26      182.67      5.32 o 
  -3  13   4        1.79        1.88      1.10 o 
  -1  13   4      157.89      154.10      4.07 o 
   1  13   4      281.65      279.68      5.37 o 
   3  13   4       43.75       44.63      2.82 o 
   5  13   4       11.50       10.90      3.23 o 
  -8  14   4        1.75        3.73      4.75 o 
  -6  14   4       28.00       27.34      4.78 o 
  -4  14   4       10.05        9.64      3.00 o 
  -2  14   4       71.36       76.24      3.83 o 
   0  14   4       67.78       72.42      4.22 o 
   2  14   4        0.28        0.48      1.97 o 
   4  14   4        4.36        4.40      2.24 o 
  -9  15   4        3.95       -0.02      6.28 o 
  -7  15   4        3.87        0.25      3.59 o 
  -5  15   4       60.00       68.56      4.95 o 
  -3  15   4       34.63       28.33      2.23 o 
  -1  15   4       81.10       84.46      3.11 o 
   1  15   4       10.29       14.45      2.92 o 
   3  15   4       17.08       10.52      2.67 o 
   5  15   4       32.51       31.77      3.39 o 
  -8  16   4        0.14       -1.89      4.86 o 
  -6  16   4       10.17        9.13      5.98 o 
  -4  16   4        1.59        1.74      3.00 o 
  -2  16   4        2.63        3.26      2.28 o 
   0  16   4       10.86        6.91      2.28 o 
   2  16   4        5.10        5.57      2.81 o 
   4  16   4        6.39        3.90      2.28 o 
  -7  17   4        4.46        7.98      3.96 o 
  -5  17   4        1.98        2.33      3.68 o 
  -3  17   4        7.28        8.92      2.05 o 
  -1  17   4        6.13        9.53      2.62 o 
   1  17   4        5.85        3.70      2.66 o 
   3  17   4        4.37        2.89      2.26 o 
  -6  18   4        3.63        8.55      4.36 o 
  -4  18   4       13.74        7.43      4.28 o 
  -2  18   4       13.23       10.49      2.70 o 
   0  18   4        0.45        0.04      2.13 o 
   2  18   4        1.19        4.66      3.52 o 
  -5  19   4        9.58        6.17      4.46 o 
  -3  19   4       14.22       31.88     11.24 o 
  -1  19   4       15.98        9.20      2.61 o 
   1  19   4        1.56       -1.19      2.76 o 
  -4  20   4        0.31       -0.34      3.72 o 
  -2  20   4       18.68       10.74      4.17 o 
   0  20   4        2.74        8.05      3.59 o 
 -11   1   5        0.05       -0.15      3.99 o 
  -9   1   5       75.30       82.17      4.19 o 
  -7   1   5       40.40       40.14      3.45 o 
  -5   1   5      221.97      236.52      4.79 o 
  -3   1   5      433.89      435.38      4.88 o 
  -1   1   5      335.77      329.48      4.32 o 
   1   1   5       67.46       65.75      1.52 o 
   3   1   5       99.38       97.74      2.63 o 
   5   1   5        5.57        4.14      2.30 o 
   7   1   5        1.08        3.27      2.74 o 
 -12   2   5        0.29        0.79      4.25 o 
 -10   2   5       36.62       31.32      5.17 o 
  -8   2   5      423.93      404.42     10.57 o 
  -6   2   5        4.36        4.15      1.95 o 
  -4   2   5      118.22      127.78      1.99 o 
  -2   2   5      438.15      416.88      4.56 o 
   0   2   5      213.75      216.16      3.03 o 
   2   2   5       10.52       11.11      1.24 o 
   4   2   5      106.14       99.86      4.23 o 
   6   2   5       14.01       15.17      2.90 o 
 -11   3   5       23.69       25.01      5.71 o 
  -9   3   5       26.35       21.18      4.36 o 
  -7   3   5       25.65       27.19      3.30 o 
  -5   3   5      385.96      403.86      8.03 o 
  -3   3   5      997.18      980.22      9.62 o 
  -1   3   5       81.15       89.34      2.28 o 
   1   3   5      226.92      231.12      2.86 o 
   3   3   5       13.74       15.76      1.65 o 
   5   3   5       34.82       29.13      2.45 o 
   7   3   5        2.39        4.53      3.46 o 
 -10   4   5        6.34        6.22      4.34 o 
  -8   4   5      207.64      193.44      8.57 o 
  -6   4   5      206.32      210.20      3.82 o 
  -4   4   5      148.47      158.49      2.88 o 
  -2   4   5       45.83       50.66      4.50 o 
   0   4   5      663.79      667.95      6.68 o 
   2   4   5       84.52       91.77      2.42 o 
   4   4   5      174.41      180.74      3.83 o 
   6   4   5        0.76        0.72      2.52 o 
 -11   5   5        1.70        2.98      5.47 o 
  -9   5   5       31.24       29.35      4.63 o 
  -7   5   5       79.05       71.60      3.45 o 
  -5   5   5       45.20       46.56      1.97 o 
  -3   5   5      376.09      369.61      6.57 o 
  -1   5   5      241.03      264.91      3.49 o 
   1   5   5       41.98       46.71      1.33 o 
   3   5   5       49.23       53.58      2.56 o 
   5   5   5      147.73      146.13      5.30 o 
   7   5   5       18.61       11.38      4.63 o 
 -10   6   5        9.40       12.10      5.73 o 
  -8   6   5       32.00       34.65      2.06 o 
  -6   6   5      477.51      501.03      5.82 o 
  -4   6   5      173.02      174.82      3.33 o 
  -2   6   5      721.77      764.22      6.35 o 
   0   6   5      120.16      110.66      5.68 o 
   2   6   5       69.68       68.83      1.96 o 
   4   6   5      116.70      126.81      3.34 o 
   6   6   5        9.83       12.54      2.96 o 
 -11   7   5        1.42       -2.12      5.61 o 
  -9   7   5        5.19        2.72      1.24 o 
  -7   7   5      210.78      215.49      4.33 o 
  -5   7   5       13.01       12.96      1.60 o 
  -3   7   5      328.92      331.91      3.61 o 
  -1   7   5       37.48       42.20      1.61 o 
   1   7   5       30.51       27.36      1.74 o 
   3   7   5       98.83       85.84      2.80 o 
   5   7   5        1.71       -0.40      1.64 o 
   7   7   5        9.90       10.71      7.83 o 
 -10   8   5        6.27        3.22      3.87 o 
  -8   8   5       35.32       43.24      4.96 o 
  -6   8   5      290.49      263.62      5.12 o 
  -4   8   5      263.78      275.47      4.53 o 
  -2   8   5      375.70      388.55      4.00 o 
   0   8   5      107.31      103.58      1.96 o 
   2   8   5        4.35        4.28      1.38 o 
   4   8   5       41.42       45.33      3.14 o 
   6   8   5        8.91       15.82      4.76 o 
 -11   9   5        3.05        2.40      3.69 o 
  -9   9   5       12.61       20.91      4.37 o 
  -7   9   5      114.73      116.89      5.47 o 
  -5   9   5       13.24       16.56      2.96 o 
  -3   9   5        1.75       -0.32      1.04 o 
  -1   9   5       85.24       69.33      2.61 o 
   1   9   5       83.87       90.40      2.63 o 
   3   9   5       85.80       79.85      3.04 o 
   5   9   5        0.11        2.45      2.52 o 
 -10  10   5        0.57        3.11      3.43 o 
  -8  10   5       15.64       12.72      3.70 o 
  -6  10   5      207.88      203.68      5.02 o 
  -4  10   5      123.57      131.91      4.10 o 
  -2  10   5      147.34      144.24      2.67 o 
   0  10   5       32.90       40.61      3.04 o 
   2  10   5      159.15      185.62      3.92 o 
   4  10   5       11.64        9.91      2.55 o 
   6  10   5        1.40        2.79      3.09 o 
  -9  11   5       16.14       12.90      4.48 o 
  -7  11   5        0.71        0.65      2.29 o 
  -5  11   5       42.91       46.66      9.65 o 
  -3  11   5      193.53      203.00      4.01 o 
  -1  11   5       73.57       84.20      2.22 o 
   1  11   5       75.96       71.93      2.67 o 
   3  11   5       14.35       12.45      2.44 o 
   5  11   5        6.53        8.49      2.77 o 
 -10  12   5        5.90        8.40      4.39 o 
  -8  12   5       74.37       80.83      5.54 o 
  -6  12   5        7.22        8.45      2.79 o 
  -4  12   5       58.25       62.89      5.24 o 
  -2  12   5       89.87       84.62      2.95 o 
   0  12   5       92.88       97.53      3.59 o 
   2  12   5       14.88       16.14      1.78 o 
   4  12   5       29.14       27.42      2.86 o 
  -9  13   5        8.74       11.72      4.18 o 
  -7  13   5        0.03       -0.87      3.71 o 
  -5  13   5       68.78       69.01      4.14 o 
  -3  13   5       97.18      101.83      2.74 o 
  -1  13   5        6.14        7.54      1.93 o 
   1  13   5       20.13       20.64      2.21 o 
   3  13   5        6.68        3.85      2.10 o 
   5  13   5       17.28       18.04      3.01 o 
  -8  14   5        6.63        7.78      4.09 o 
  -6  14   5       25.94       27.05      3.58 o 
  -4  14   5       67.52       67.34      3.54 o 
  -2  14   5       10.79       11.43      1.99 o 
   0  14   5        0.78        2.21      2.15 o 
   2  14   5        0.09       -0.24      1.80 o 
   4  14   5       23.85       16.68      4.70 o 
  -7  15   5       23.43       38.79      5.55 o 
  -5  15   5       53.74       50.27      4.28 o 
  -3  15   5        2.28        0.91      2.11 o 
  -1  15   5        2.24        2.05      1.88 o 
   1  15   5        8.51       13.45      3.28 o 
   3  15   5        9.70        6.93      2.98 o 
  -8  16   5        2.08        1.77      3.74 o 
  -6  16   5        5.58        2.49      4.44 o 
  -4  16   5       52.32       54.50      4.38 o 
  -2  16   5        0.58        1.54      1.94 o 
   0  16   5       25.33       23.49      2.80 o 
   2  16   5        1.06        0.90      2.45 o 
  -7  17   5       12.67       10.02      4.04 o 
  -5  17   5       12.70        8.59      4.28 o 
  -3  17   5        3.12        4.83      2.68 o 
  -1  17   5       16.62       10.49      2.32 o 
   1  17   5        0.38        2.25      2.60 o 
   3  17   5        3.89        5.11      2.79 o 
  -6  18   5        2.62        1.92      4.60 o 
  -4  18   5       19.25       16.73      3.72 o 
  -2  18   5       10.18        8.09      2.63 o 
   0  18   5        9.44        9.10      3.29 o 
   2  18   5        1.33        1.74      2.27 o 
  -5  19   5        0.81       -1.97      3.99 o 
  -3  19   5        6.89        5.44      3.02 o 
  -1  19   5        1.49        2.51      2.36 o 
   1  19   5        0.97        8.34      5.15 o 
  -2  20   5        0.38       -1.55      3.23 o 
 -12   0   6        1.92        3.50     13.51 o 
 -10   0   6       32.65       30.33      6.54 o 
  -8   0   6      132.63      126.22      7.91 o 
  -6   0   6      120.46      114.75      5.82 o 
  -4   0   6     1158.21     1201.32     13.09 o 
  -2   0   6      286.57      279.29      3.48 o 
   0   0   6       43.57       48.03      3.66 o 
   2   0   6      226.89      219.97      5.73 o 
   4   0   6        2.29        2.80      2.41 o 
   6   0   6       81.24       83.22      5.64 o 
 -11   1   6        2.45       -0.82      5.10 o 
  -9   1   6      111.13      112.80      8.18 o 
  -7   1   6      364.99      345.81      9.35 o 
  -5   1   6       85.00       91.05      2.58 o 
  -3   1   6       92.43       87.65      2.01 o 
  -1   1   6       57.51       54.47      1.64 o 
   1   1   6      253.21      266.80      3.03 o 
   3   1   6        2.12        3.60      1.60 o 
   5   1   6       45.47       51.32      5.03 o 
 -12   2   6        1.31       -0.49      5.17 o 
 -10   2   6        1.71        4.98      3.55 o 
  -8   2   6       22.98       18.11      3.51 o 
  -6   2   6       36.19       40.63      3.83 o 
  -4   2   6      148.67      163.81      2.86 o 
  -2   2   6       46.19       52.24      1.89 o 
   0   2   6      140.58      173.35      2.70 o 
   2   2   6        3.42        3.63      1.09 o 
   4   2   6       48.15       55.77      3.01 o 
   6   2   6       37.19       38.55      5.14 o 
 -11   3   6        5.36        4.04      4.00 o 
  -9   3   6        8.99        6.35      3.67 o 
  -7   3   6       34.32       35.01      2.48 o 
  -5   3   6      147.01      166.43      2.74 o 
  -3   3   6      511.32      508.79      5.82 o 
  -1   3   6      243.31      249.54      4.65 o 
   1   3   6       63.68       64.99      1.73 o 
   3   3   6       66.00       63.60      2.66 o 
   5   3   6       94.70       91.45      4.59 o 
 -10   4   6        7.54        8.77      3.78 o 
  -8   4   6      186.27      195.33      6.19 o 
  -6   4   6       21.37       21.38      2.00 o 
  -4   4   6       10.53        9.41      1.02 o 
  -2   4   6       67.11       65.74      2.01 o 
   0   4   6       30.33       33.71      1.77 o 
   2   4   6      101.35       99.92      2.07 o 
   4   4   6       19.62       15.39      2.42 o 
   6   4   6       12.06       14.38      2.92 o 
 -11   5   6        5.20        7.42      4.30 o 
  -9   5   6       15.92       16.09      3.95 o 
  -7   5   6      371.35      340.06      6.60 o 
  -5   5   6       83.19       79.18      2.11 o 
  -3   5   6      268.70      271.39      4.14 o 
  -1   5   6      313.25      325.87      4.69 o 
   1   5   6      148.14      153.15      4.14 o 
   3   5   6       63.94       60.77      3.64 o 
   5   5   6        2.00        2.16      2.59 o 
 -10   6   6       25.45       40.84      5.68 o 
  -8   6   6       15.32       11.97      2.27 o 
  -6   6   6      243.14      237.20      5.09 o 
  -4   6   6        3.46        1.69      1.32 o 
  -2   6   6      193.89      197.31      3.84 o 
   0   6   6      314.02      304.91      5.91 o 
   2   6   6       62.55       66.50      2.62 o 
   4   6   6       26.95       22.63      2.16 o 
   6   6   6        5.04       10.68      4.10 o 
 -11   7   6        1.84        1.24      3.87 o 
  -9   7   6       12.60       11.24      2.64 o 
  -7   7   6      171.62      147.29      4.37 o 
  -5   7   6       55.71       62.55      2.25 o 
  -3   7   6       49.35       64.20      2.11 o 
  -1   7   6      207.98      186.56      3.80 o 
   1   7   6        9.71       12.89      3.51 o 
   3   7   6       21.09       26.49      2.07 o 
   5   7   6        5.66        4.00      2.15 o 
 -10   8   6        1.42        1.80      3.04 o 
  -8   8   6       42.40       55.87      4.42 o 
  -6   8   6       89.18       88.99      2.82 o 
  -4   8   6       41.19       41.47      2.43 o 
  -2   8   6      249.10      243.93      3.24 o 
   0   8   6        4.38        4.53      2.24 o 
   2   8   6       21.00       21.49      1.44 o 
   4   8   6        6.26        6.12      2.92 o 
 -11   9   6        0.57        0.52      3.62 o 
  -9   9   6       18.86       20.22      3.43 o 
  -7   9   6      114.21      119.57      4.62 o 
  -5   9   6      196.30      184.15      4.23 o 
  -3   9   6      107.65      107.74      2.27 o 
  -1   9   6       31.67       28.03      1.82 o 
   1   9   6       14.87       11.25      1.27 o 
   3   9   6        1.61        1.98      1.45 o 
   5   9   6        0.92        7.40      3.50 o 
 -10  10   6       10.05       11.95      4.49 o 
  -8  10   6        0.42        2.43      2.63 o 
  -6  10   6       81.53       79.77      3.65 o 
  -4  10   6       54.51       48.08      2.89 o 
  -2  10   6       92.38       91.81      3.22 o 
   0  10   6        6.09        5.88      1.31 o 
   2  10   6       25.32       24.56      2.47 o 
   4  10   6        1.51        4.18      3.00 o 
  -9  11   6        0.32       -2.31      3.38 o 
  -7  11   6       43.17       52.63      6.64 o 
  -5  11   6      435.32      454.21      9.21 o 
  -3  11   6      100.58      101.54      2.98 o 
  -1  11   6      111.29      109.59      5.52 o 
   1  11   6       34.47       38.51      2.40 o 
   3  11   6        1.75        3.16      1.82 o 
   5  11   6        3.97       27.43     12.37 o 
 -10  12   6        1.10        1.39      3.78 o 
  -8  12   6        6.62        8.16      3.76 o 
  -6  12   6       23.71       17.20      3.43 o 
  -4  12   6       13.08       10.38      2.09 o 
  -2  12   6       17.67       17.74      1.64 o 
   0  12   6       12.29       13.36      1.96 o 
   2  12   6       16.59       21.08      2.38 o 
   4  12   6        7.10       14.03      4.10 o 
  -9  13   6        0.62        0.17      3.47 o 
  -7  13   6        2.23        0.31      2.65 o 
  -5  13   6       12.39        8.10      4.20 o 
  -3  13   6       21.89       16.69      2.22 o 
  -1  13   6        4.80        5.96      2.10 o 
   1  13   6       14.82       13.50      1.91 o 
   3  13   6        2.50        4.22      4.41 o 
  -8  14   6        0.24        3.92      4.12 o 
  -6  14   6       30.66       37.41      3.61 o 
  -4  14   6       19.27       16.85      2.60 o 
  -2  14   6        9.01        7.58      2.27 o 
   0  14   6       40.26       44.59      2.68 o 
   2  14   6        2.17        6.01      2.61 o 
  -7  15   6        3.66        6.53      4.60 o 
  -5  15   6        5.51        3.50      2.63 o 
  -3  15   6        1.61        1.17      1.94 o 
  -1  15   6       38.00       34.28      3.38 o 
   1  15   6       14.30       16.39      2.45 o 
   3  15   6        5.70        9.60      4.51 o 
  -6  16   6        7.32        9.63      3.80 o 
  -4  16   6        0.58        0.56      2.57 o 
  -2  16   6       14.32       11.05      2.46 o 
   0  16   6        4.52        7.29      3.03 o 
   2  16   6        0.38        1.87      3.72 o 
  -7  17   6        0.51       -1.26      3.25 o 
  -5  17   6        2.69        5.45      3.77 o 
  -3  17   6        7.90        7.54      2.86 o 
  -1  17   6        1.00        2.69      2.82 o 
   1  17   6        0.12        0.06      3.17 o 
  -6  18   6        1.49        9.42      7.79 o 
  -4  18   6        1.95        0.65      2.98 o 
  -2  18   6        2.44        2.75      2.29 o 
   0  18   6        1.65        1.48      3.61 o 
  -3  19   6        5.04        0.57      2.86 o 
 -11   1   7        3.68       17.66      6.75 o 
  -9   1   7       13.81       11.64      5.80 o 
  -7   1   7       57.37       59.72      5.12 o 
  -5   1   7        3.04        2.09      1.04 o 
  -3   1   7       69.57       73.49      1.53 o 
  -1   1   7        2.34        1.98      1.64 o 
   1   1   7       80.26       89.73      1.88 o 
   3   1   7       75.28       83.47      2.78 o 
   5   1   7       22.02       29.76      4.04 o 
 -10   2   7       22.99       21.89      4.08 o 
  -8   2   7        1.92        1.13      2.06 o 
  -6   2   7       53.72       56.32      3.09 o 
  -4   2   7       90.73       80.83      2.02 o 
  -2   2   7       18.25       17.09      2.29 o 
   0   2   7       71.24       72.86      2.89 o 
   2   2   7      115.29      108.92      2.13 o 
   4   2   7       33.22       28.13      2.84 o 
 -11   3   7        0.08        9.53      6.21 o 
  -9   3   7       10.89       13.85      2.99 o 
  -7   3   7      227.43      219.52      4.15 o 
  -5   3   7      221.54      220.29      4.60 o 
  -3   3   7      114.53      114.36      3.25 o 
  -1   3   7       31.75       34.34      1.87 o 
   1   3   7      211.78      223.39      4.29 o 
   3   3   7        2.52        2.75      1.92 o 
   5   3   7        9.82        6.78      4.55 o 
 -10   4   7        6.92        3.06      2.45 o 
  -8   4   7       54.99       57.67      3.25 o 
  -6   4   7      319.28      292.27      4.66 o 
  -4   4   7       11.13        9.79      1.40 o 
  -2   4   7       89.39       98.11      4.14 o 
   0   4   7      142.50      129.79      7.55 o 
   2   4   7        2.09        2.64      0.81 o 
   4   4   7        7.23        6.69      2.99 o 
 -11   5   7        4.76       -4.14      5.04 o 
  -9   5   7        5.56        3.96      2.01 o 
  -7   5   7       36.09       40.26      2.23 o 
  -5   5   7      143.62      143.67      2.61 o 
  -3   5   7       15.69       14.47      2.16 o 
  -1   5   7       67.90       73.48      2.55 o 
   1   5   7        2.34        0.03      1.57 o 
   3   5   7       25.01       22.85      2.31 o 
   5   5   7        3.80        2.30      4.10 o 
 -10   6   7        3.32        4.12      3.32 o 
  -8   6   7       23.62       28.37      2.64 o 
  -6   6   7       49.94       42.57      4.79 o 
  -4   6   7       86.49       76.36      1.66 o 
  -2   6   7       35.10       41.44      2.84 o 
   0   6   7       13.19       17.56      3.77 o 
   2   6   7        1.11        0.71      2.01 o 
   4   6   7       10.94        7.88      2.95 o 
 -11   7   7        2.47        4.93      3.88 o 
  -9   7   7       15.88       12.75      3.60 o 
  -7   7   7       55.41       56.75      3.05 o 
  -5   7   7       10.46        8.39      1.74 o 
  -3   7   7      108.65      111.32      5.44 o 
  -1   7   7      147.40      139.63      3.86 o 
   1   7   7        3.93        2.02      3.54 o 
   3   7   7       23.77       18.43      2.87 o 
 -10   8   7        9.32        5.19      3.23 o 
  -8   8   7        5.31        7.20      1.38 o 
  -6   8   7      306.92      286.79     10.81 o 
  -4   8   7      285.35      280.39      5.78 o 
  -2   8   7      245.96      227.27      9.16 o 
   0   8   7        4.67        2.92      2.08 o 
   2   8   7       17.73       18.14      3.60 o 
   4   8   7       10.75       14.24      3.28 o 
  -9   9   7       19.34       21.39      3.62 o 
  -7   9   7        4.52        3.05      2.60 o 
  -5   9   7        4.85        2.56      2.12 o 
  -3   9   7       44.76       42.99      3.31 o 
  -1   9   7       10.63        9.53      2.85 o 
   1   9   7       63.93       72.79      3.91 o 
   3   9   7       20.00       16.75      3.52 o 
 -10  10   7        3.46        1.65      3.51 o 
  -8  10   7       19.58       20.45      3.45 o 
  -6  10   7       18.05       14.32      3.09 o 
  -4  10   7       53.52       53.62      5.90 o 
  -2  10   7       13.15       12.50      2.84 o 
   0  10   7       56.13       52.69      3.92 o 
   2  10   7       25.17       41.15      7.13 o 
   4  10   7        0.76        7.17      5.37 o 
  -9  11   7        3.97        3.84      3.34 o 
  -7  11   7        4.03        5.78      2.80 o 
  -5  11   7      151.47      150.10      5.12 o 
  -3  11   7       11.47        7.23      1.55 o 
  -1  11   7       17.91       18.62      3.13 o 
   1  11   7        8.86        9.50      3.13 o 
   3  11   7        0.03        7.14      6.83 o 
  -8  12   7        7.31        3.87      2.99 o 
  -6  12   7       12.05       13.58      3.09 o 
  -4  12   7       52.86       51.60      4.24 o 
  -2  12   7       38.59       50.99      2.62 o 
   0  12   7       18.24       15.92      3.87 o 
   2  12   7        4.33       -3.00      5.36 o 
  -9  13   7        6.09        4.06      3.97 o 
  -7  13   7       34.11       38.19      3.45 o 
  -5  13   7       41.37       39.91      2.87 o 
  -3  13   7       68.97       65.99      3.44 o 
  -1  13   7       17.71       18.47      1.90 o 
   1  13   7        0.88        3.95      3.38 o 
  -8  14   7        5.90        7.80      4.72 o 
  -6  14   7        0.99        2.34      2.62 o 
  -4  14   7      105.36      101.27      5.42 o 
  -2  14   7        0.08        2.06      1.91 o 
   0  14   7       10.45        9.91      4.28 o 
   2  14   7        4.31        3.66      3.68 o 
  -7  15   7        2.53        0.62      2.98 o 
  -5  15   7        8.40        8.21      3.20 o 
  -3  15   7       19.72       12.85      2.28 o 
  -1  15   7        5.85        4.80      3.62 o 
   1  15   7        0.38        3.74      3.26 o 
  -6  16   7        5.22        4.90      3.77 o 
  -4  16   7       22.24       15.89      3.57 o 
  -2  16   7        1.39        2.44      3.17 o 
   0  16   7        2.37        6.18      3.67 o 
  -5  17   7        1.28        3.00      4.50 o 
  -3  17   7       10.02        9.41      4.34 o 
  -1  17   7        1.69       -0.64      4.92 o 
 -10   0   8        8.31       25.52     11.92 o 
  -8   0   8       59.74       62.58      7.18 o 
  -6   0   8      508.55      530.86     16.02 o 
  -4   0   8      420.83      408.50     12.12 o 
  -2   0   8      110.90      106.07      8.32 o 
   0   0   8       33.41       38.19      9.10 o 
   2   0   8      156.98      142.88      7.89 o 
   4   0   8       22.34       26.88      9.96 o 
 -11   1   8        2.82       -2.19      5.63 o 
  -9   1   8       32.29       32.27      3.86 o 
  -7   1   8        8.33        6.89      1.81 o 
  -5   1   8       69.01       68.16      2.07 o 
  -3   1   8      191.36      192.92      4.52 o 
  -1   1   8       89.12       93.89      4.01 o 
   1   1   8       39.86       42.13      3.67 o 
   3   1   8        7.14        5.25      3.99 o 
 -10   2   8        0.45        3.69      2.94 o 
  -8   2   8        7.83        4.10      2.86 o 
  -6   2   8      178.28      169.81      3.90 o 
  -4   2   8       30.25       31.79      1.12 o 
  -2   2   8       78.52       71.25      3.49 o 
   0   2   8       25.78       23.41      2.16 o 
   2   2   8        4.02        3.15      1.96 o 
   4   2   8        1.78        7.67      6.00 o 
 -11   3   8        1.13        0.01      6.25 o 
  -9   3   8        3.29        3.42      3.20 o 
  -7   3   8       46.43       45.32      2.79 o 
  -5   3   8       38.35       41.88      2.39 o 
  -3   3   8      166.11      162.60      5.76 o 
  -1   3   8        7.97        3.67      1.43 o 
   1   3   8        1.78        1.04      2.21 o 
   3   3   8        6.76        4.04      3.65 o 
 -10   4   8        0.36        3.47      2.51 o 
  -8   4   8       10.82        5.98      2.52 o 
  -6   4   8        7.57        5.19      1.96 o 
  -4   4   8       21.13       15.16      2.87 o 
  -2   4   8      234.40      243.41      9.77 o 
   0   4   8       42.10       40.24      2.62 o 
   2   4   8        3.70        3.81      2.02 o 
   4   4   8       17.85       11.66      4.14 o 
 -11   5   8        2.83        8.32      4.25 o 
  -9   5   8       25.67       20.57      3.47 o 
  -7   5   8        0.08        1.19      1.72 o 
  -5   5   8        7.02        7.98      1.48 o 
  -3   5   8      104.40       98.64      4.83 o 
  -1   5   8       44.11       46.15      4.59 o 
   1   5   8        2.96        2.73      2.62 o 
   3   5   8       23.40       16.61      3.57 o 
 -10   6   8        1.16       10.55      4.14 o 
  -8   6   8       21.07       21.95      2.69 o 
  -6   6   8       76.04       72.36      2.46 o 
  -4   6   8      131.12      117.34      4.43 o 
  -2   6   8      108.06      123.69      6.79 o 
   0   6   8       25.70       26.05      2.96 o 
   2   6   8       49.54       66.72      5.41 o 
  -9   7   8        3.75       10.61      4.60 o 
  -7   7   8       22.16       22.39      2.49 o 
  -5   7   8       16.99       14.62      1.96 o 
  -3   7   8       26.45       23.58      2.53 o 
  -1   7   8       43.76       47.39      3.80 o 
   1   7   8       12.89       11.48      3.26 o 
   3   7   8        9.49        6.27      3.53 o 
 -10   8   8        4.45       12.46      5.92 o 
  -8   8   8        0.29        1.43      2.21 o 
  -6   8   8       40.45       48.94      2.19 o 
  -4   8   8        5.42        3.50      3.08 o 
  -2   8   8       11.18       12.32      2.89 o 
   0   8   8       10.35       10.26      2.85 o 
   2   8   8        2.79        2.55      3.13 o 
  -9   9   8        1.32        5.88      4.52 o 
  -7   9   8       28.93       19.01      4.17 o 
  -5   9   8       63.18       65.85      5.93 o 
  -3   9   8       50.07       60.01      4.26 o 
  -1   9   8       51.69       65.59      3.70 o 
   1   9   8        4.62        8.74      2.84 o 
   3   9   8        1.05       -1.20      3.12 o 
 -10  10   8        4.23       12.40      4.45 o 
  -8  10   8        4.12        7.50      2.89 o 
  -6  10   8       29.46       30.14      2.57 o 
  -4  10   8       14.20       13.47      4.60 o 
  -2  10   8       14.81       11.41      2.92 o 
   0  10   8        8.75        9.96      4.10 o 
   2  10   8        0.53        4.98      3.32 o 
  -9  11   8        2.34        5.31      3.25 o 
  -7  11   8       15.20       11.74      2.89 o 
  -5  11   8       51.38       49.55      4.84 o 
  -3  11   8       59.90       59.40      6.55 o 
  -1  11   8       11.00        7.54      2.81 o 
   1  11   8        2.22        5.10      3.64 o 
  -8  12   8        0.97        2.54      3.17 o 
  -6  12   8        3.87        7.06      2.34 o 
  -4  12   8       19.48       20.86      3.16 o 
  -2  12   8       10.24        9.47      3.81 o 
   0  12   8        7.15        8.13      3.42 o 
  -7  13   8        3.32        5.93      2.93 o 
  -5  13   8       13.35       14.38      3.86 o 
  -3  13   8        1.99        3.53      2.61 o 
  -1  13   8        0.23        0.74      2.86 o 
   1  13   8        6.94       13.36      6.86 o 
  -6  14   8        3.24        4.78      3.61 o 
  -4  14   8       16.99       18.33      6.35 o 
  -2  14   8        1.43        0.47      4.40 o 
   0  14   8        0.18        3.85      4.02 o 
  -5  15   8        0.22       -0.93      4.46 o 
  -3  15   8        9.59        3.48      2.87 o 
  -1  15   8        1.37       -0.99      4.29 o 
  -4  16   8        8.85        8.30      5.40 o 
  -2  16   8        0.49        5.63      4.57 o 
 -11   1   9        0.71       18.89      6.49 o 
  -9   1   9        0.90        0.52      2.07 o 
  -7   1   9       11.71        5.80      2.42 o 
  -5   1   9       77.23       70.60      2.47 o 
  -3   1   9        3.98        2.52      1.16 o 
  -1   1   9        5.65        8.55      4.70 o 
   1   1   9       10.86        8.70      4.58 o 
 -10   2   9        0.65        5.82      3.33 o 
  -8   2   9       16.90       19.65      3.12 o 
  -6   2   9       24.24       19.11      2.20 o 
  -4   2   9        0.64        0.03      1.20 o 
  -2   2   9       22.35       19.54      1.70 o 
   0   2   9       67.67       81.95      7.64 o 
   2   2   9        4.68        4.91      5.35 o 
 -11   3   9        1.09        1.15      3.53 o 
  -9   3   9        5.12        5.60      2.42 o 
  -7   3   9        8.58        5.05      2.25 o 
  -5   3   9      181.79      172.00      7.20 o 
  -3   3   9       38.18       42.77      4.09 o 
  -1   3   9       70.05       76.52      9.36 o 
   1   3   9       16.67       14.76      5.39 o 
 -10   4   9        1.46       16.08      4.21 o 
  -8   4   9       30.92       39.02      2.91 o 
  -6   4   9        0.66        1.34      1.35 o 
  -4   4   9       36.18       44.85      5.05 o 
  -2   4   9       11.33       12.90      3.13 o 
   0   4   9       42.71       43.50      3.17 o 
   2   4   9       11.67       13.10      5.16 o 
  -9   5   9        3.93        1.38      2.89 o 
  -7   5   9        1.50        0.56      1.65 o 
  -5   5   9       99.89       97.67      3.64 o 
  -3   5   9       14.83       14.79      2.44 o 
  -1   5   9       21.50       16.50      3.11 o 
   1   5   9       23.56       21.60      3.98 o 
 -10   6   9        0.15        3.25      4.12 o 
  -8   6   9        2.31        1.96      1.89 o 
  -6   6   9       21.75       20.78      2.59 o 
  -4   6   9       28.47       32.36      4.25 o 
  -2   6   9       51.65       58.74      4.78 o 
   0   6   9        7.28        5.26      2.68 o 
   2   6   9        1.94        4.13      4.97 o 
  -9   7   9        0.54       11.13      5.78 o 
  -7   7   9        0.50        0.69      2.79 o 
  -5   7   9       15.56       16.96      2.81 o 
  -3   7   9        7.54        9.45      2.86 o 
  -1   7   9       40.67       42.76      7.06 o 
   1   7   9        0.08       -1.40      2.82 o 
 -10   8   9        1.48        2.96      3.52 o 
  -8   8   9        3.29        5.47      3.02 o 
  -6   8   9       15.80       12.16      3.36 o 
  -4   8   9        9.21        8.99      3.55 o 
  -2   8   9       19.87       11.48      4.56 o 
   0   8   9        5.50        9.73      2.86 o 
  -9   9   9        0.09        5.31      4.78 o 
  -7   9   9        2.48        4.13      2.61 o 
  -5   9   9        0.63        0.36      3.20 o 
  -3   9   9       40.62       42.45      3.86 o 
  -1   9   9        9.39       10.70      3.15 o 
   1   9   9        1.09        0.22      2.69 o 
  -8  10   9        2.48        5.25      2.50 o 
  -6  10   9        3.55        1.23      2.91 o 
  -4  10   9        3.86        5.04      4.28 o 
  -2  10   9        7.64        6.74      3.03 o 
   0  10   9        2.89        6.65      4.08 o 
  -7  11   9        3.57        6.15      3.81 o 
  -5  11   9        0.54        1.88      4.21 o 
  -3  11   9        3.27        3.46      3.19 o 
  -1  11   9        8.94       10.78      3.15 o 
  -8  12   9        1.07        8.07      3.59 o 
  -6  12   9        3.02        4.94      5.03 o 
  -4  12   9        5.15        3.57      7.04 o 
  -2  12   9        8.31        9.50      4.20 o 
  -7  13   9        1.93        1.82      4.49 o 
  -5  13   9        3.93        1.89      4.95 o 
  -3  13   9        0.95        8.23      6.33 o 
  -1  13   9        7.55       19.87     13.28 o 
  -6  14   9        0.51       -0.50      9.28 o 
  -4  14   9       11.45       16.51      6.22 o 
 -10   0  10        1.02        6.25      7.87 o 
  -8   0  10        5.17        5.53      4.00 o 
  -6   0  10        1.48        1.58      2.97 o 
  -4   0  10       58.01       70.41      9.10 o 
  -2   0  10       19.68       29.97      8.69 o 
   0   0  10       38.51       46.67     15.33 o 
  -9   1  10        0.10        4.81      2.91 o 
  -7   1  10       17.85       17.61      2.00 o 
  -5   1  10       13.50       10.10      2.72 o 
  -3   1  10       45.35       59.16      6.49 o 
  -1   1  10       27.75       35.06      5.56 o 
   1   1  10       26.12       17.65      6.47 o 
 -10   2  10        2.28        8.42      4.44 o 
  -8   2  10        2.42        1.43      2.82 o 
  -6   2  10        6.46        7.97      2.73 o 
  -4   2  10       64.62       65.51      6.43 o 
  -2   2  10       42.67       43.19      6.65 o 
   0   2  10        5.56        3.94      4.64 o 
  -9   3  10        0.40        4.75      4.64 o 
  -7   3  10        0.07       -2.17      2.17 o 
  -5   3  10       16.87       15.05      3.38 o 
  -3   3  10       24.70       18.49      9.27 o 
  -1   3  10        6.06        4.75      5.70 o 
   1   3  10        5.92        0.84      5.15 o 
 -10   4  10        2.36        6.85      3.93 o 
  -8   4  10        1.60        1.59      2.01 o 
  -6   4  10        6.41        5.56      2.52 o 
  -4   4  10       17.61       20.82      2.50 o 
  -2   4  10       23.81       30.32      5.05 o 
   0   4  10        0.77       -5.54      7.23 o 
  -9   5  10        1.87        2.01      3.19 o 
  -7   5  10        3.55        3.86      3.53 o 
  -5   5  10        1.80        1.77      2.20 o 
  -3   5  10       23.30       14.43      2.73 o 
  -1   5  10        5.38        6.37      5.46 o 
  -8   6  10        1.22        2.59      3.45 o 
  -6   6  10        5.32        6.78      3.09 o 
  -4   6  10       19.50        8.35      3.93 o 
  -2   6  10       24.58       23.76      5.71 o 
   0   6  10        0.61       -3.32      5.55 o 
  -9   7  10        1.23        3.85      4.02 o 
  -7   7  10        1.48        1.64      2.60 o 
  -5   7  10        1.35        1.84      2.96 o 
  -3   7  10        8.32        7.66      3.99 o 
  -1   7  10       14.58        9.80      7.93 o 
  -8   8  10        0.08       -3.76      6.14 o 
  -6   8  10        0.89        3.33      2.67 o 
  -4   8  10        7.33        7.92      5.33 o 
  -2   8  10        4.24        7.85      4.34 o 
  -7   9  10        2.06        7.88      4.63 o 
  -5   9  10        1.29        2.62      3.51 o 
  -3   9  10        6.44       14.06      4.46 o 
  -1   9  10        5.39        6.09      2.96 o 
  -6  10  10        0.27        1.95      4.63 o 
  -4  10  10        2.88        4.89      5.77 o 
  -2  10  10        0.34        9.49      4.26 o 
  -5  11  10        0.75        3.89      4.37 o 
  -3  11  10        0.48        2.27      4.03 o 
  -9   1  11        0.46        2.22      3.60 o 
  -5   1  11        0.62        1.09      6.09 o 
  -3   1  11        0.30       -5.04      5.48 o 
  -8   2  11        1.24        4.38      4.82 o 
  -6   2  11        2.69        1.41      5.87 o 
  -4   2  11        0.20        4.96      6.46 o 
  -2   2  11        2.11        7.47      5.99 o 
  -7   3  11        4.24       -0.96      5.41 o 
  -5   3  11        2.84        2.26      7.87 o 
  -3   3  11        4.51        8.34      6.70 o 
  -8   4  11        2.80        8.31      4.07 o 
  -6   4  11        1.33        1.18      5.50 o 
  -4   4  11        5.62       11.54      5.50 o 
  -2   4  11        2.22       -0.81      5.34 o 
  -7   5  11        0.18        0.35      2.38 o 
  -5   5  11        2.56        1.12      5.63 o 
  -3   5  11        7.33       12.11      6.02 o 
  -6   6  11        1.03        1.49      2.76 o 
  -4   6  11        4.11        4.50      6.22 o 
  -7   7  11        1.52        1.51      3.63 o 
  -5   7  11        3.72        2.09      5.37 o 
  -3   7  11        0.63        7.78      8.69 o 
  -6   8  11        0.90       -0.24      3.80 o 
  -4   8  11        0.53        3.14      8.41 o 
                                                 
